# Supplementary material for: JDSNMF: Joint Deep Semi-Non-Negative Matrix Factorization for Learning Integrative Representation of Molecular Signals in Alzheimer’s Disease
Source: J Pers Med. 2021 Jul 21;11(8):686. doi: 10.3390/jpm11080686 (PMC8400727; doi:10.3390/jpm11080686)
Supplement: Supplementary file 1 [file jpm-11-00686-s001.zip]

Archive with 1 entries (1 files):
- jpm-1265691-supplementary.pdf
